# Supplementary material for: Photon-pixel coupling: A method for parallel acquisition of electrical signals in scientific investigations
Source: MethodsX. 2019 Apr 24;6:968–79. doi: 10.1016/j.mex.2019.04.003 (PMC6503210; doi:10.1016/j.mex.2019.04.003)
Supplement: Supplementary file 4 [file mmc4.zip]

Archive with 1 entries (1 files):
- Supplementary material 5.rar
